# Supplementary material for: The Clostridium small RNome that responds to stress: the paradigm and importance of toxic metabolite stress in C. acetobutylicum
Source: BMC Genomics. 2013 Dec 4;14:849. doi: 10.1186/1471-2164-14-849 (PMC3879012; doi:10.1186/1471-2164-14-849)
Supplement: Additional file 1 — Detailing the information on the sequenced libraries and the list of newly identified 46 sRNAs. [file 1471-2164-14-849-S1.xlsx]

## Sheet: Readme
Additional File 1
Worksheet Name	Description
Libarray Information	Informration on the data quality of the 84 sequenced libraries uisng Illumina's deep seqeuncing. The table contains information on the sequence depth in the form of total reads (raw_sum), distinct reads per library that mapped to the genome (distinct_good) and the total reads that mapped to the genome (sum_good) per library.
Newly predicted 46 sRNAs	This sheet contains the desctiption of the newly predicted 46 sRNAs. 44 candidates were predicted in the chromosome while 2 were predicted from the megaplasmid, pSOL1.
Terms and Symbols used	Their Meaning
TermType	T=TransTerm, F=FindTerm, R=RNAmotif, B=T+R, X=F+R, Y=F+T, Z=F+T+R
+	Strand orientation in the positive strand on the genome (5'→3')
-	Strand orientation in the negative strand of the genome (3'←5')

## Sheet: Library Information
Library	Total	Average	NS_A15	NS_B15	NS_D15	NS_A30	NS_B30	NS_D30	NS_A60	NS_B60	NS_D60	NS_A75	NS_B75	NS_D75	LBnolA15	LBnolB15	LBnolC15	LBnolA30	LBnolB30	LBnolC30	LBnolA60	LBnolB60	LBnolC60	LBnolA75	LBnolB75	LBnolC75	MBnolA15	MBnolB15	MBnolC15	MBnolA30	MBnolB30	MBnolC30	MBnolA60	MBnolB60	MBnolC60	MBnolA75	MBnolB75	MBnolC75	HBnolA15	HBnolB15	HBnolC15	HBnolA30	HBnolB30	HBnolC30	HBnolA60	HBnolB60	HBnolC60	HBnolA75	HBnolB75
Total reads*	1525690250	1.8163e+07	27935841	10451336	21589074	12476470	10572454	21256979	12955326	6973510	15502872	14487554	11603472	23708765	36495059	18706229	28520737	16693024	18844805	23918845	25257509	19901166	24802515	19176296	24795042	25614879	28764778	21090178	7725000	28431277	22980351	5836417	25050912	7393543	5410424	15291535	6080588	25352894	16463813	18443250	12081452	16962271	11934105	21528964	12907969	24018550	24584204	11987819	23085661
Distinct reads	294693015	3.50825e+06	5020332	2143166	3743849	3191512	3616351	4239860	2768233	2773820	4477907	3029908	4004644	5851521	4584874	3412226	5087657	2938431	3665090	4317681	5521379	4233786	5065500	3650739	4468302	4168998	5112880	3089460	2660226	4267275	3367684	1374378	4024295	1840948	2242039	2754416	1008323	5185581	3205296	3851696	4696406	3040944	3157500	5217273	2670378	4833728	6969362	2802858	4487030
Total PC + IG*	433567490	5.16152e+06	12457022	4392066	5138557	5180654	3951351	7249811	4869749	2346182	6019699	4950116	4201343	9759820	7301916	4483213	9255727	4678856	7183949	8275156	9827856	7483208	8102611	6992322	8154827	6537279	11993241	7569497	3601971	9488688	8700367	1314483	8336584	2809369	2545040	4823243	1348743	9280462	2683189	4262598	3848352	2791105	2817476	6170192	1818105	5821974	2851334	2270342	5743480
Distinct PC + IG	73101123	870251	1116313	595072	587206	1053230	1250894	798625	571055	1053962	1256648	774049	1339192	1514875	632815	825957	1049432	515155	767175	819259	1352970	994917	1190134	787242	856955	709430	2041002	783981	1441420	1192416	902772	684770	998782	846666	1156550	903247	389094	1786344	646032	893128	1693350	456470	1090253	1182008	482553	643713	866892	540792	731359
Total genomic	801134635	9.53732e+06	7417079	7402258	9864407	7765380	7429928	7859035	7932558	6234896	7480829	9200142	6265380	7514645	14256982	9386868	8902577	10484768	7940015	8431932	8188739	8106264	9417181	8047871	8631086	11915554	8040479	7237173	5735012	9900086	8186666	7159427	10078575	7584250	6651234	9753337	8322666	7603386	15352010	7226915	5002342	14343620	7037321	5282563	16887827	5356921	5377287	11881843	5364355
Distinct genomic	74307917	884618	1131722	606968	599793	1067560	1267152	811679	583322	1067580	1272850	787745	1354864	1532437	647481	840664	1065345	528034	781614	833442	1370575	1010551	1206707	801105	871488	723292	2063633	797203	1459251	1209127	917088	696120	1013856	859741	1172212	917156	398221	1805545	661168	908370	1711239	469755	1106008	1194603	496080	650308	877688	553675	737954
Total protein-coding	372725268	4.43721e+06	4662364	4123805	4484243	4444459	4368688	4563710	4397275	4342604	4561171	4231999	4256256	4877229	4318400	4184259	4536483	4258855	4371241	4465975	4775251	4503772	4578631	4406959	4497331	4523396	4973308	4536859	4205580	4685295	4593623	4601552	4531151	4586561	4506614	4320485	4457954	4913265	4464664	4352711	4450777	4445048	4769912	4501018	4519032	4276158	4582790	4314325	4276666
Distinct protein-coding	67294422	801124	1037686	554272	551579	959528	1127726	748946	534355	949346	1145757	711504	1207670	1388283	589777	768611	976430	483384	717547	769000	1244291	922735	1098347	733412	800270	664381	1857590	734468	1304437	1104530	846845	620678	925516	776002	1040905	834632	361446	1648354	595863	820724	1536095	427526	992085	1076343	448528	593383	786675	503569	669619
Total structural	376270323	4.47941e+06	2024649	2486289	4837971	2707994	2513199	2764627	2971029	1385375	2351798	4234347	1469855	2003601	9198374	4530678	3614110	5545263	2870294	3285645	2730365	2954093	4186379	2972081	3476552	6789425	2292544	2115111	1054299	4541476	2994478	2038975	4875140	2422757	1593653	4816328	3263709	2125283	10282236	2353709	154177	9287849	1831957	144996	11788755	274802	180994	6995868	279127
Distinct structural	1254698	14936.9	16105	12291	12946	14919	17031	13430	12678	14244	16927	14270	16391	18399	15231	15274	16468	13263	14961	14669	18442	16292	17251	14380	15055	14296	23912	13681	18805	17453	14900	11826	15698	13621	16484	14471	9411	20235	15667	15854	18864	13682	16451	13202	13905	6918	11335	13282	6926
Total intergenic	59782251	711693	856226	905206	679766	717739	616782	676732	675459	573071	686095	863449	618458	760727	833277	804847	850092	793195	834198	802559	805868	786482	772745	809206	800891	741322	869561	701914	525130	792247	736548	574327	787088	663670	607660	707685	698956	634692	674140	589590	413388	713566	471238	685918	659012	867978	651066	661862	870213
Distinct intergenic	6024914	71725.2	81815	43271	38106	96707	126312	52483	39194	107269	114176	65289	134836	130194	45513	60097	76009	34146	52460	53114	112171	75273	94979	56656	59512	47765	187794	52396	140294	91172	58839	66039	76258	73171	118544	71385	29249	141638	52380	75203	160239	31044	100787	108450	35821	52483	82178	39246	64021
% protein-coding	0.465247	0.465247	0.628598	0.557101	0.454588	0.572343	0.587985	0.580696	0.554333	0.6965	0.609715	0.459993	0.679329	0.64903	0.302897	0.445757	0.50957	0.406194	0.550533	0.52965	0.583149	0.555592	0.4862	0.547593	0.521062	0.379621	0.618534	0.626883	0.733317	0.473258	0.56111	0.642726	0.449583	0.604748	0.677561	0.442975	0.53564	0.646194	0.29082	0.602292	0.889739	0.309897	0.677802	0.852052	0.267591	0.798249	0.852249	0.363102	0.797238
% structural	0.469672	0.469672	0.272971	0.335883	0.490447	0.348727	0.338253	0.351777	0.374536	0.222197	0.314377	0.460248	0.234599	0.266626	0.645184	0.482661	0.405962	0.528888	0.361497	0.389667	0.333429	0.364421	0.444547	0.3693	0.402794	0.569795	0.285125	0.292257	0.183836	0.458731	0.365775	0.284796	0.483713	0.319446	0.239603	0.493813	0.392147	0.279518	0.669765	0.325687	0.030821	0.647525	0.26032	0.027448	0.698062	0.0512985	0.033659	0.588786	0.0520337
% intergenic	0.074622	0.074622	0.11544	0.122288	0.068911	0.0924281	0.0830132	0.0861088	0.0851502	0.0919135	0.0917138	0.0938517	0.0987104	0.101233	0.0584469	0.0857418	0.0954883	0.0756521	0.105063	0.0951809	0.0984117	0.0970215	0.0820569	0.100549	0.0927915	0.0622146	0.108148	0.0969873	0.0915656	0.0800243	0.0899692	0.0802197	0.0780952	0.0875063	0.0913605	0.0725582	0.0839822	0.0834749	0.0439122	0.0815825	0.0826389	0.049748	0.0669627	0.129846	0.0390229	0.162029	0.121077	0.0557036	0.162221
	1.00954	1.00954	1.01701	1.01527	1.01395	1.0135	1.00925	1.01858	1.01402	1.01061	1.01581	1.01409	1.01264	1.01689	1.00653	1.01416	1.01102	1.01073	1.01709	1.0145	1.01499	1.01703	1.0128	1.01744	1.01665	1.01163	1.01181	1.01613	1.00872	1.01201	1.01685	1.00774	1.01139	1.0117	1.00852	1.00935	1.01177	1.00919	1.0045	1.00956	1.0032	1.00717	1.00509	1.00935	1.00468	1.01158	1.00699	1.00759	1.01149
	11.1694
*before normalization
[truncated: 37 more columns]

## Sheet: Newly Predicted 46 sRNAs 
IOR Name	sRNA Name	sRNAstart	sRNAend	Intergenic?	LeftGeneID	LeftGene	LeftGene Orientation	sRNA Orientation	RightGene Orientation	RightGeneID	RightGene	BLAST e-value	TermType	Putative TFBSs	BLASTpartner
INTEROP0004	sCAC12	11241	11297	Yes	CACr001	16Sa_ribosomal_RNA	+	+	+	CACr002	23Sa_ribosomal_RNA	0.00012	T		Clostridium_acetobutylicum_ATCC_824_chromosome_<>Clostridium_perfringens_str._13_chromosome_<>Clostridium_novyi_NT_chromosome_<>Clostridium_botulinum_A_str._ATCC_19397_chromosome_<>Clostridium_botulinum_A_str._Hall_chromosome_<>Clostridium_botulinum_F_str._Langeland_chromosome_<>Clostridium_kluyveri_DSM_555_chromosome_<>Clostridium_botulinum_B1_str._Okra_chromosome_<>Clostridium_botulinum_A3_str.…
INTEROP0009	sCAC22	21449	21496	Yes	CAC0013	hypothetical_protein	+	+	+	CAC0014	aminotransferase	0.00089	T		Clostridium_thermocellum_ATCC_27405_chromosome_
INTEROP0056	sCAC101	100505	100572	Yes	CAC0091	ketol-acid_reductoisomerase	+	+	+	CAC0092	hypothetical_protein	0.003	T	-B.subtilis_sigG_1(8.25|-133)	Clostridium_acetobutylicum_ATCC_824_chromosome_<>Clostridium_tetani_E88_chromosome_<>Clostridium_perfringens_ATCC_13124_chromosome_<>Clostridium_novyi_NT_chromosome_<>Clostridium_thermocellum_ATCC_27405_chromosome_<>Clostridium_beijerinckii_NCIMB_8052_chromosome_<>Clostridium_kluyveri_DSM_555_chromosome_<>Clostridium_botulinum_B1_str._Okra_chromosome_<>Clostridium_botulinum_A3_str._Loch_Maree_chr…
INTEROP0061	sCAC113	112283	112323	Yes	CAC0101	methyl-accepting_chemotaxis_protein	+	+	+	CAC0102	O-acetylhomoserine_sulfhydrylase	0.00087	T	-	Clostridium_acetobutylicum_ATCC_824_chromosome_<>Clostridium_novyi_NT_chromosome_<>Clostridium_thermocellum_ATCC_27405_chromosome_<>Clostridium_beijerinckii_NCIMB_8052_chromosome_<>Clostridium_botulinum_F_str._Langeland_chromosome_<>Clostridium_kluyveri_DSM_555_chromosome_<>Clostridium_phytofermentans_ISDg_chromosome_<>Clostridium_botulinum_B1_str._Okra_chromosome_<>Clostridium_botulinum_B_str._E…
INTEROP0162	sCAC282	281745	281791	Yes	CAC0250	methyl-accepting_chemotaxis_protein	+	+	+	CAC0251	hypothetical_protein	0.0014	T	-	Clostridium_acetobutylicum_ATCC_824_chromosome_<>Clostridium_sticklandii_DSM_519_chromosome_<>Clostridium_botulinum_BKT015925_plasmid_p4BKT015925<>Clostridium_acetobutylicum_DSM_1731_chromosome_
INTEROP0176	sCAC310	309710	309802	Yes	CAC0274	aspartate_ammonia-lyase	+	+	+	CAC0275	hypothetical_protein	0.0044	T	-	Clostridium_acetobutylicum_ATCC_824_chromosome_<>Clostridium_phytofermentans_ISDg_chromosome_<>Clostridium_acetobutylicum_DSM_1731_chromosome_
INTEROP0177	sCAC311	310323	310593	CAC0275	CAC0275	hypothetical_protein	+	-	+	CACr016	16Sf_ribosomal_RNA	0.00013	T	-B.subtilis_sigG_3(8.71|-89)	Clostridium_acetobutylicum_ATCC_824_chromosome_<>Clostridium_perfringens_str._13_chromosome_<>Clostridium_tetani_E88_chromosome_<>Clostridium_thermocellum_ATCC_27405_chromosome_<>Clostridium_botulinum_A_str._ATCC_3502_chromosome_<>Clostridium_beijerinckii_NCIMB_8052_chromosome_<>Clostridium_botulinum_A_str._ATCC_19397_chromosome_<>Clostridium_botulinum_A_str._Hall_chromosome_<>Clostridium_botulin…
INTEROP0218	sCAC381	380175	380348	Yes	CAC0323	sensory_transduction_histidine_kinase	+	-	-	CAC0324	TPR_repeat-containing_protein	0.00038	Z	-	Clostridium_acetobutylicum_ATCC_824_chromosome_<>Clostridium_kluyveri_NBRC_12016_chromosome_<>Clostridium_acetobutylicum_DSM_1731_chromosome_
INTEROP0225	sCAC390	389418	389466	Yes	CAC0330	prolipoprotein_diacylglyceryl_transferase	+	+	+	CAC0331	hypothetical_protein	1.4e-05	T	-Multi_Fur(16.29|-169)B.subtilis_sigA_2(10.63|-151)B.subtilis_sigG_3(8.70|-184)	Clostridium_tetani_E88_chromosome_<>Clostridium_difficile_630_chromosome_<>Clostridium_beijerinckii_NCIMB_8052_chromosome_<>Clostridium_kluyveri_DSM_555_chromosome_<>Clostridium_botulinum_A3_str._Loch_Maree_chromosome_<>Clostridium_botulinum_E3_str._Alaska_E43_chromosome_<>Clostridium_kluyveri_NBRC_12016_chromosome_<>Clostridium_botulinum_A2_str._Kyoto_chromosome_<>Clostridium_difficile_CD196_chr…
INTEROP0262	sCAC452	451611	451739	Yes	CAC0387	hypothetical_protein	+	+	-	CAC0388	hypothetical_protein	0.0032	B	-B.subtilis_sigK_3(9.24|-57)	Clostridium_acetobutylicum_ATCC_824_chromosome_<>Clostridium_acetobutylicum_DSM_1731_chromosome_
INTEROP0379	sCAC649.1	648564	648620	Yes	CAC0560	hypothetical_protein	+	+	+	CAC0561	cellulase_CelE-like_protein	8.1e-08	T	-B.subtilis_sigA_2(9.20|-165)	Clostridium_acetobutylicum_ATCC_824_chromosome_<>Clostridium_tetani_E88_chromosome_<>Clostridium_novyi_NT_chromosome_<>Clostridium_difficile_630_chromosome_<>Clostridium_beijerinckii_NCIMB_8052_chromosome_<>Clostridium_botulinum_A_str._ATCC_19397_chromosome_<>Clostridium_botulinum_A_str._Hall_chromosome_<>Clostridium_botulinum_F_str._Langeland_chromosome_<>Clostridium_kluyveri_DSM_555_chromosome_…
INTEROP0463	sCAC811	810784	811013	CAC0702	CAC0701	hypothetical_protein	+	+	+	CAC0702	Med/BMP_family_lipoprotein	0.0029	T	-B.subtilis_sigG_2(10.66|-143)	Clostridium_acetobutylicum_ATCC_824_chromosome_<>Clostridium_perfringens_str._13_plasmid_pCP13<>Clostridium_perfringens_str._13_chromosome_<>Clostridium_tetani_E88_chromosome_<>Clostridium_tetani_E88_plasmid_pE88<>Clostridium_perfringens_ATCC_13124_chromosome_<>Clostridium_novyi_NT_chromosome_<>Clostridium_thermocellum_ATCC_27405_chromosome_<>Clostridium_difficile_630_chromosome_<>Clostridium_bot…
INTEROP0479	sCAC835	834705	834775	Yes	CAC0718	nitroreductase	+	+	-	CAC0719	epoxide_hydrolase	0.0027	X		Clostridium_acetobutylicum_ATCC_824_chromosome_<>Clostridium_botulinum_A_str._ATCC_3502_chromosome_<>Clostridium_beijerinckii_NCIMB_8052_chromosome_<>Clostridium_botulinum_A_str._ATCC_19397_chromosome_<>Clostridium_botulinum_A_str._Hall_chromosome_<>Clostridium_botulinum_B1_str._Okra_chromosome_<>Clostridium_botulinum_A3_str._Loch_Maree_chromosome_<>Clostridium_botulinum_B_str._Eklund_17B_chromos…
INTEROP0562	sCAC975.2	974589	974650	Yes	CAC0846	hypothetical_protein	+	+	-	CAC0847	cation_efflux_pump_(multidrug_resistance_protein)	0.0032	T		Clostridium_perfringens_ATCC_13124_chromosome_<>Clostridium_novyi_NT_chromosome_<>Clostridium_beijerinckii_NCIMB_8052_chromosome_<>Clostridium_botulinum_B1_str._Okra_chromosome_<>Clostridium_kluyveri_NBRC_12016_chromosome_<>Clostridium_difficile_CD196_chromosome_<>Clostridium_difficile_R20291_chromosome_<>Clostridium_cellulovorans_743B_chromosome_<>Clostridium_acetobutylicum_DSM_1731_chromosome_
INTEROP0589	sCAC1019	1018075	1018196	Yes	CAC0887	adenine_deaminase	+	+	+	CAC0888	phosphoglycerol_transferase_MdoB_related_protein_a	0.0021	B	-	Clostridium_acetobutylicum_ATCC_824_plasmid_pSOL1<>Clostridium_acetobutylicum_ATCC_824_chromosome_<>Clostridium_botulinum_A_str._ATCC_3502_chromosome_<>Clostridium_beijerinckii_NCIMB_8052_chromosome_<>Clostridium_botulinum_F_str._Langeland_chromosome_<>Clostridium_kluyveri_DSM_555_chromosome_<>Clostridium_phytofermentans_ISDg_chromosome_<>Clostridium_botulinum_B1_str._Okra_chromosome_<>Clostridiu…
INTEROP0670	sCAC1158	1157071	1157196	CAC1010	CAC1009	cell_wall_biogenesis_enzymedomain-containing_relat	-	+	-	CAC1010	Icc_family_phosphohydrolase	0.0023	R	-B.subtilis_sigA_1(9.63|-86)	Clostridium_kluyveri_NBRC_12016_chromosome_
INTEROP0690	sCAC1198	1197657	1197924	CAC1045	CAC1044	NADH:flavin_oxidoreductase,_NADH_oxidase	+	+	-	CAC1045	permease	0.0038	T	-B.subtilis_sigG_2(9.17|-172)	Clostridium_acetobutylicum_ATCC_824_chromosome_<>Clostridium_perfringens_str._13_chromosome_<>Clostridium_botulinum_A_str._ATCC_19397_chromosome_<>Clostridium_botulinum_A_str._Hall_chromosome_<>Clostridium_kluyveri_DSM_555_chromosome_<>Clostridium_botulinum_A2_str._Kyoto_chromosome_<>Clostridium_botulinum_Ba4_str._657_chromosome_<>Clostridium_acetobutylicum_DSM_1731_chromosome_
INTEROP0818	sCAC1428	1427414	1427508	Yes	CAC1282	molecular_chaperone_DnaK	+	+	+	CAC1283	chaperone_protein_DnaJ	2.6e-06	T	-B.subtilis_sigA_1(11.81|-81)	Clostridium_botulinum_Ba4_str._657_chromosome_<>Clostridium_ljungdahlii_DSM_13528_chromosome_
INTEROP1059	sCAC1825	1824556	1824624	Yes	CAC1674	small_subunit_of_NADPH-dependent_glutamate_synthas	+	+	+	CAC1675	transcriptional_regulator	4.8e-29	T	-	Clostridium_acetobutylicum_ATCC_824_chromosome_<>Clostridium_acetobutylicum_DSM_1731_chromosome_
INTEROP1092	sCAC1893	1892653	1892688	Yes	CAC1743	acetate_kinase	+	-	+	CAC1744	Zn-finger-like_protein,_nucleic_acid_binding	0.0008	R	-B.subtilis_sigG_2(9.47|-109)	Clostridium_acetobutylicum_ATCC_824_chromosome_<>Clostridium_thermocellum_ATCC_27405_chromosome_
INTEROP1097	sCAC1897	1896957	1897054	Yes	CAC1750	SpoVS-related_protein	+	-	+	CAC1751	chromosome_segregation_SMC_protein,_ATPase	0.0012	X	-	Clostridium_acetobutylicum_ATCC_824_chromosome_<>Clostridium_perfringens_str._13_chromosome_<>Clostridium_tetani_E88_chromosome_<>Clostridium_perfringens_ATCC_13124_chromosome_<>Clostridium_thermocellum_ATCC_27405_chromosome_<>Clostridium_kluyveri_DSM_555_chromosome_<>Clostridium_phytofermentans_ISDg_chromosome_<>Clostridium_kluyveri_NBRC_12016_chromosome_<>Clostridium_botulinum_A2_str._Kyoto_chr…
INTEROP1123	sCAC1949	1948005	1948131	Yes	CAC1797	4-hydroxy-3-methylbut-2-en-1-yl_diphosphate_syntha	+	+	+	CAC1798	hypothetical_protein	6.2e-06	B	-B.subtilis_sigA_2(10.89|-85)B.subtilis_sigG_1(9.52|-104)B.subtilis_sigG_1(8.39|-81)	Clostridium_acetobutylicum_ATCC_824_chromosome_<>Clostridium_perfringens_str._13_chromosome_<>Clostridium_tetani_E88_chromosome_<>Clostridium_perfringens_ATCC_13124_chromosome_<>Clostridium_difficile_630_chromosome_<>Clostridium_botulinum_A_str._ATCC_3502_chromosome_<>Clostridium_beijerinckii_NCIMB_8052_chromosome_<>Clostridium_botulinum_A_str._ATCC_19397_chromosome_<>Clostridium_botulinum_A_str.…
INTEROP1130	sCAC1967	1966253	1966305	Yes	CAC1815	recombinase_A	+	+	+	CAC1816	phosphodiesterase	0.0021	T	-B.subtilis_sigA_2(9.33|-153)B.subtilis_sigG_2(8.38|-85)	Clostridium_acetobutylicum_ATCC_824_chromosome_<>Clostridium_difficile_630_chromosome_<>Clostridium_botulinum_A3_str._Loch_Maree_chromosome_<>Clostridium_botulinum_B_str._Eklund_17B_chromosome_<>Clostridium_cellulolyticum_H10_chromosome_<>Clostridium_ljungdahlii_DSM_13528_chromosome_<>Clostridium_cellulovorans_743B_chromosome_<>Clostridium_lentocellum_DSM_5427_chromosome_<>Clostridium_acetobutyli…
INTEROP1214	sCAC2098	2097649	2097732	Yes	CAC1983	hypothetical_protein	-	-	-	CAC1984	permease	0.0045	T	-	Clostridium_botulinum_A2_str._Kyoto_chromosome_<>Clostridium_lentocellum_DSM_5427_chromosome_
INTEROP1261	sCAC2192	2191722	2191775	Yes	CAC2093	stage_III_sporulation_protein_AA,_SpoIIIAA	-	-	-	CAC2094	elongation_factor_P	0.0035	T	-	Clostridium_acetobutylicum_ATCC_824_chromosome_<>Clostridium_sticklandii_DSM_519_chromosome_<>Clostridium_acetobutylicum_DSM_1731_chromosome_
INTEROP1322	sCAC2348	2347733	2347813	Yes	CAC2251	hypothetical_protein	-	-	-	CAC2252	alpha-glucosidase	0.00079	B	-B.subtilis_sigA_1(10.22|-98)B.subtilis_sigG_2(8.43|-70)B.subtilis_sigG_2(8.50|-223)	Clostridium_beijerinckii_NCIMB_8052_chromosome_<>Clostridium_kluyveri_DSM_555_chromosome_<>Clostridium_botulinum_A3_str._Loch_Maree_chromosome_<>Clostridium_kluyveri_NBRC_12016_chromosome_<>Clostridium_cellulolyticum_H10_chromosome_<>Clostridium_cellulovorans_743B_chromosome_
INTEROP1327	sCAC2369	2368051	2368124	Yes	CAC2263	ATP-dependent_exonuclease_synthesis_protein_AddB	-	-	-	CAC2264	serine_hydroxymethyltransferase	0.005	T		Clostridium_acetobutylicum_ATCC_824_chromosome_<>Clostridium_beijerinckii_NCIMB_8052_chromosome_<>Clostridium_kluyveri_DSM_555_chromosome_<>Clostridium_phytofermentans_ISDg_chromosome_<>Clostridium_botulinum_B1_str._Okra_chromosome_<>Clostridium_botulinum_A3_str._Loch_Maree_chromosome_<>Clostridium_kluyveri_NBRC_12016_chromosome_<>Clostridium_cellulolyticum_H10_chromosome_<>Clostridium_botulinum_…
INTEROP1344	sCAC2398	2397959	2398013	Yes	CAC2293	hypothetical_protein	+	-	-	CAC2295	hypothetical_protein	0.0024	T		Clostridium_acetobutylicum_ATCC_824_chromosome_<>Clostridium_tetani_E88_chromosome_<>Clostridium_difficile_630_chromosome_<>Clostridium_beijerinckii_NCIMB_8052_chromosome_<>Clostridium_botulinum_F_str._Langeland_chromosome_<>Clostridium_kluyveri_DSM_555_chromosome_<>Clostridium_botulinum_B_str._Eklund_17B_chromosome_<>Clostridium_kluyveri_NBRC_12016_chromosome_<>Clostridium_difficile_CD196_chromo…
INTEROP1374	sCAC2474	2473546	2473832	Yes	CAC2362	threonyl-tRNA_synthetase	-	-	-	CAC2363	hypothetical_protein	5.4e-25	Y	-B.subtilis_sigA_2(12.30|-242)	Clostridium_acetobutylicum_ATCC_824_chromosome_<>Clostridium_tetani_E88_chromosome_<>Clostridium_novyi_NT_chromosome_<>Clostridium_difficile_630_chromosome_<>Clostridium_botulinum_A_str._ATCC_3502_chromosome_<>Clostridium_beijerinckii_NCIMB_8052_chromosome_<>Clostridium_botulinum_A_str._ATCC_19397_chromosome_<>Clostridium_botulinum_A_str._Hall_chromosome_<>Clostridium_botulinum_F_str._Langeland_c…
INTEROP1420	sCAC2563	2562143	2562273	Yes	CAC2444	metal-binding_protein	+	+	+	CAC2445	5-aminoimidazole-4-carboxamide_ribonucleotide_tran	2.3e-13	T	-B.subtilis_sigA_2(12.30|-136)B.subtilis_sigG_3(10.16|-142)	Clostridium_acetobutylicum_ATCC_824_chromosome_<>Clostridium_kluyveri_DSM_555_chromosome_<>Clostridium_kluyveri_NBRC_12016_chromosome_<>Clostridium_cellulolyticum_H10_chromosome_<>Clostridium_ljungdahlii_DSM_13528_chromosome_<>Clostridium_cellulovorans_743B_chromosome_<>Clostridium_acetobutylicum_DSM_1731_chromosome_
INTEROP1474	sCAC2628	2627182	2627223	Yes	CAC2517	extracellular_neutral_metalloprotease,_NPRE	+	+	+	CAC2518	extracellular_neutral_metalloprotease_NPRE	7.7e-07	T		Clostridium_perfringens_str._13_chromosome_<>Clostridium_perfringens_ATCC_13124_chromosome_<>Clostridium_thermocellum_ATCC_27405_chromosome_<>Clostridium_botulinum_A_str._ATCC_3502_chromosome_<>Clostridium_beijerinckii_NCIMB_8052_chromosome_<>Clostridium_botulinum_A_str._ATCC_19397_chromosome_<>Clostridium_botulinum_A_str._Hall_chromosome_<>Clostridium_botulinum_F_str._Langeland_chromosome_<>Clos…
INTEROP1649	sCAC2912	2911341	2911531	Yes	CAC2780	spore_coat_protein,_cotf_related	+	-	+	CAC2781	hypothetical_protein	0.0027	X	-B.subtilis_sigG_3(8.68|-243)	Clostridium_acetobutylicum_ATCC_824_chromosome_<>Clostridium_perfringens_str._13_chromosome_<>Clostridium_tetani_E88_chromosome_<>Clostridium_novyi_NT_chromosome_<>Clostridium_thermocellum_ATCC_27405_chromosome_<>Clostridium_botulinum_A_str._ATCC_3502_chromosome_<>Clostridium_beijerinckii_NCIMB_8052_chromosome_<>Clostridium_botulinum_A_str._ATCC_19397_chromosome_<>Clostridium_botulinum_A_str._Hal…
INTEROP1658	sCAC2920	2919177	2919259	Yes	CAC2790	hypothetical_protein	+	-	-	CAC2791	MoaA/NirJ_family_Fe-S_oxidoreductase	0.0028	B		Clostridium_acetobutylicum_ATCC_824_chromosome_<>Clostridium_thermocellum_ATCC_27405_chromosome_<>Clostridium_acetobutylicum_DSM_1731_chromosome_
INTEROP1755	sCAC3078	3077639	3077761	CAC2944	CAC2944	integrin-like_repeat-containing_cell_wall-associat	+	-	-	CAC2945	glycerate_dehydrogenase	0.0038	Z		Clostridium_acetobutylicum_ATCC_824_chromosome_<>Clostridium_lentocellum_DSM_5427_chromosome_<>Clostridium_acetobutylicum_DSM_1731_chromosome_
INTEROP1819	sCAC3184	3183614	3183654	Yes	CAC3036	superfamily_I_DNA_helicase	-	-	-	CAC3037	transcription_regulator_LacI	0.0037	Y	-B.subtilis_sigA_1(9.20|-114)	Clostridium_beijerinckii_NCIMB_8052_chromosome_<>Clostridium_kluyveri_DSM_555_chromosome_<>Clostridium_phytofermentans_ISDg_chromosome_<>Clostridium_botulinum_B1_str._Okra_chromosome_<>Clostridium_kluyveri_NBRC_12016_chromosome_<>Clostridium_cellulolyticum_H10_chromosome_<>Clostridium_difficile_CD196_chromosome_<>Clostridium_difficile_R20291_chromosome_<>Clostridium_ljungdahlii_DSM_13528_chromoso…
INTEROP1858	sCAC3276	3275142	3275270	Yes	CAC3141	ribosomal_protein_HS6-type	-	-	-	CAC3142	DNA-directed_RNA_polymerase_subunit_beta_	1.4e-28	T	-B.subtilis_sigA_2(11.63|-89)	Clostridium_acetobutylicum_ATCC_824_chromosome_<>Clostridium_acetobutylicum_DSM_1731_chromosome_
INTEROP1903	sCAC3361	3360934	3360977	Yes	CAC3214	stage_V_sporulation_protein_T	-	-	-	CAC3215	peptidylprolyl_isomerase	0.00078	T		Clostridium_tetani_E88_chromosome_<>Clostridium_perfringens_ATCC_13124_chromosome_<>Clostridium_thermocellum_ATCC_27405_chromosome_<>Clostridium_difficile_630_chromosome_<>Clostridium_botulinum_A_str._ATCC_3502_chromosome_<>Clostridium_beijerinckii_NCIMB_8052_chromosome_<>Clostridium_botulinum_A_str._ATCC_19397_chromosome_<>Clostridium_botulinum_A_str._Hall_chromosome_<>Clostridium_kluyveri_DSM_5…
INTEROP1925	sCAC3393	3392333	3392426	CAC3242	CAC3242	hypothetical_protein	+	-	-	CAC3243	membrane_associated_methyl-accepting_chemotaxis_pr	3.4e-16	T		Clostridium_acetobutylicum_ATCC_824_chromosome_<>Clostridium_acetobutylicum_DSM_1731_chromosome_
INTEROP1928	sCAC3400	3399065	3399279	CAC3246	CAC3245	subtilisin_like_protease	-	+	-	CAC3246	hypothetical_protein	3.4e-43	R		Clostridium_acetobutylicum_ATCC_824_chromosome_<>Clostridium_acetobutylicum_DSM_1731_chromosome_
INTEROP1958	sCAC3463	3462430	3462585	CAC3297	CAC3297	D-alanyl-D-alanine_carboxypeptidase	+	-	-	CAC3298	NADH-dependent_butanol_dehydrogenase_B_(BDH_II)	0.00073	T		Clostridium_acetobutylicum_ATCC_824_chromosome_<>Clostridium_acetobutylicum_DSM_1731_chromosome_
INTEROP1979	sCAC3500	3499062	3499095	Yes	CAC3327	amino_acid_ABC_transporter_ATPase	+	+	-	CAC3328	hypothetical_protein	0.0021	T	-B.subtilis_sigG_2(9.80|-38)	Clostridium_acetobutylicum_ATCC_824_chromosome_<>Clostridium_novyi_NT_chromosome_<>Clostridium_thermocellum_ATCC_27405_chromosome_<>Clostridium_difficile_630_chromosome_<>Clostridium_beijerinckii_NCIMB_8052_chromosome_<>Clostridium_botulinum_A_str._Hall_chromosome_<>Clostridium_phytofermentans_ISDg_chromosome_<>Clostridium_botulinum_B1_str._Okra_plasmid_pCLD<>Clostridium_botulinum_A3_str._Loch_Ma…
INTEROP1985	sCAC3507	3506303	3506448	Yes	CACt061	tRNA-Asn	+	-	-	CAC3333	hypothetical_protein	0.0027	B		Clostridium_acetobutylicum_ATCC_824_chromosome_<>Clostridium_difficile_630_chromosome_<>Clostridium_beijerinckii_NCIMB_8052_chromosome_<>Clostridium_phytofermentans_ISDg_chromosome_<>Clostridium_botulinum_B1_str._Okra_chromosome_<>Clostridium_botulinum_Ba4_str._657_chromosome_<>Clostridium_difficile_CD196_chromosome_<>Clostridium_difficile_R20291_chromosome_<>Clostridium_ljungdahlii_DSM_13528_chr…
INTEROP2195	sCAC3817	3816196	3816350	CAC3613	CAC3612	hypothetical_protein	+	+	+	CAC3613	hypothetical_protein	0.00049	T		Clostridium_acetobutylicum_ATCC_824_plasmid_pSOL1<>Clostridium_novyi_NT_chromosome_<>Clostridium_difficile_630_chromosome_<>Clostridium_botulinum_A_str._ATCC_3502_chromosome_<>Clostridium_beijerinckii_NCIMB_8052_chromosome_<>Clostridium_botulinum_A_str._ATCC_19397_chromosome_<>Clostridium_botulinum_A_str._Hall_chromosome_<>Clostridium_botulinum_F_str._Langeland_chromosome_<>Clostridium_kluyveri_D…
INTEROP2216	sCAC3861	3860488	3860525	Yes	CAC3657	NADP-dependent_glyceraldehyde-3-phosphate_dehydrog	+	+	+	CAC3658	hypothetical_protein	0.0039	T		Clostridium_acetobutylicum_ATCC_824_chromosome_<>Clostridium_botulinum_B_str._Eklund_17B_chromosome_<>Clostridium_ljungdahlii_DSM_13528_chromosome_<>Clostridium_acetobutylicum_DSM_1731_chromosome_
INTEROP2340	sCA_P110	109721	109862	Yes	CAP0102	hypothetical_protein	+	-	+	CAP0103	ArsR_family_transcriptional_regulator	1.5e-31	F	-B.subtilis_sigG_1(8.66|-136)	Clostridium_acetobutylicum_ATCC_824_plasmid_pSOL1<>Clostridium_acetobutylicum_DSM_1731_plasmid_pSMBa
INTEROP2369	sCA_P159	158681	158749	Yes	CAP0148	phospholipase_C	+	+	-	CAP0149	Xre_family_DNA-binding_domain-/TPR_repeat-containi	0.00011	T		Clostridium_acetobutylicum_ATCC_824_plasmid_pSOL1<>Clostridium_acetobutylicum_ATCC_824_chromosome_<>Clostridium_botulinum_A_str._ATCC_3502_chromosome_<>Clostridium_botulinum_A_str._ATCC_19397_chromosome_<>Clostridium_botulinum_A_str._Hall_chromosome_<>Clostridium_botulinum_F_str._Langeland_chromosome_<>Clostridium_botulinum_B1_str._Okra_chromosome_<>Clostridium_botulinum_A3_str._Loch_Maree_chromo…
