# Supplementary material for: The Clostridium small RNome that responds to stress: the paradigm and importance of toxic metabolite stress in C. acetobutylicum
Source: BMC Genomics. 2013 Dec 4;14:849. doi: 10.1186/1471-2164-14-849 (PMC3879012; doi:10.1186/1471-2164-14-849)
Supplement: Additional file 4 — Containing the Hfq binding model. [file 1471-2164-14-849-S4.xlsx]

## Sheet: Read me
Additonal file 2 The hfq binding module in sRNAs in C. acetobutylicum
Worksheet name	Description
Hfq model in C. acetobutylicum	Summarizes the 66 sRNAs in C. acetobutylicum that were found to contain the the puttaive hfq binding module, based on E. coli
Terms	Explanation
Program	Describes the program that was used to predict the secondary structure of the sRNA. RNAmotif and Erpin programs were use and the coluimn program describes the use of specific program to determine the secondary struture
Sequence	The hairpin structure (usually the Rho independent termminator) is highlighted in bold letters, while the hfq binding poly U tail, downstream of the hairpin structure and the U or UA rich region is underlined and is represented in italics.

## Sheet: Hfq Model in C.acetobutylicum
ID	Hairpin Start	Hairpin end	Program	Length Stem 5'	LengthStem 3'	Loop Length	Total Length	ΔG (kcal/mol)	Sequence
sCAC310	31	54	Rnamotif	8	8	7	23	-9.8	GAUAAAAACUUAAGAUAAGCAUAUAAUUAAUAGUGUCGGUUUUGUCGGCACUAUUAAUUAUAUGUAAAUGCGGGUUUAAUAUAUGAUAUAUA
sCAC381	150	169	Both	8	8	3	19	-12.1	AAUCCUUUGCGCAAUAGUAUUUGUAUCAGCUUUUGCUUUAAAUACAUCUGGAACACGUUCUCUAUUGGGUGCAGAACCAACCUGGGGUUGGAAUAUAUCAAAGCUUUUAUUUUAGUUUUAUAACAUUAAACAAAAACCAUUCUAAAAAAGCCGCCUUAUAUAGGCGGUUUUUU
sCAC452	99	112	Rnamotif	5	5	3	13	-6.7	GAGGUUUGGGCGGAGCCCAUUAUAUUCAUGAACUUAGAAAAAACACGUCAUUCAAAAAAGAAAAUAAACUAAUUAAGGAUGUCGUUAAUAAAGAGGUUUGGGCGGAGCCCAUUAUAUUCAUGAACUUA
sCAC835	40	66	Both	8	8	10	26	-12.5	UGUGGAUUUCAAAGGUCACGAUUCGCCUCCACUAAAAAACAACCCACACAAAUUGUUGUGGGUUGUUUUU
sCAC1019	78	98	Rnamotif	8	8	4	20	-11.2	AAAAAUUAGUAAAAAUAUAUUCAUAUAAGUAAAAAAAUGUGAUAUGCUAUAUUGAGACUGAAUAUUGGUUUAUUAAAUGCAGCUUUAAAAAGCUGCAUUUAAUAUGUAAUAAUUUACUUAG
sCAC1158	88	113	Both	8	8	9	25	-11	AUACUUCUCCUUUGAAAUAUAUAUACAUAUCUAUAUUAUGUUGAUGUCUAGUGUUUGGUGAAUUAUUUAAGAAAGAAUUAAAAAGAUGGAGAGAACUUAAAGUAUUCUCUCCAUUCUUUAUUAAA
sCAC1825	13	39	Both	8	8	10	26	-13.3	UUUUACAGUAAAGGCAGAGGCUUAUUAGGGCUUCUGCCUUUAUUUUCUAUAUGUUUAUAUAUUUAUAC
sCAC1897	74	94	Both	8	8	4	20	-9.4	GUAUCUUCCUUUCAUAAAAUUUAAAAAUGUAAACACUAUAAGUUUAUAUUAAUUUAUAAAAAAAUUCAAUAAAAAACCGUGAUAACACGGUUUUUCU
sCAC1949	82	104	Both	8	8	6	22	-13.9	GUUAAUUUAUCCUUGAAAUAUAAAUUUCAAUAUGUUACAAUAAUACGAGAUGUUGAAGUUUACUGAUAGAUUUGUGCCAAGAGAGUGGGUAGUUGCCCGCUCUUUCAUUUUGUAUUUUUUAUUUUA
sCAC2192	13	47	Erpin	8	8	18	34	-7.77	UAUUAUAAAAACAGAGGUUUAACGUAAUUAAUUAUGUUAAACCUCUGUUUUUU
sCAC2348	50	75	Both	8	8	9	25	-9.6	UAGAAUAUUAAAAUAUCAAACAUACACCCAAAAUAUGUUAAUGUGAGAAUCGGUCUUAUGUAAUGUAAGGCCGAUUUUUU
sCAC2563	74	99	Rnamotif	8	8	9	25	-8.1	AAAUAAGAAAAUCAUGCAACUGGCGGAAAUGGAGUUCACCAUAGGGAGCAUGAUUAAUAUAAGAAUCGACCGCCUGGGUAAAUUAAUAAUUUAUCCAGGUUUUUUUGUAUUUAAUUUUAGGAGGUAUUUA
sCAC2912	165	185	Both	8	8	4	20	-13.4	AAUAUGUACUAUUGUAAUAGUGUAAUACAUAAUGAAAUUACAAGUUGUAUACAUAUAUGAAAAAAUUUAAUUAUUAAUAGAUUGUUUUAAUAAAAGAAAUAUAUAGUACAUAUUUUUAAUGUAAUAUUCUAAUCAAAGAUAUAUAGAUAUUGUCCUCAUCAAAACGCCAGUAUUUUUACUGGCGUUUUAA
sCAC2920	52	77	Both	8	8	9	25	-11.3	UUUAGAGCUUUAUUGAUAAAGUUAUACUAGAAACCCUUCAGAUAAUAAAAAGAUGCCAUUGUUAAAGUAUGGCAUCUUUUGU
sCAC3078	92	116	Both	8	8	8	24	-12.5	AUUUGGAAUGAAAAAUGUUGUUGGGACUGUACGUAAUUAGGAAAAUAUAUAAAUCCAUAAUAUAAAACAUAGAAUUAAGUUGCAUAAAAAGAAGCUGUCCAGAGUAGGACAGCUUCUUUUUA
sCAC3078	125	143	Rnamotif	7	7	4	18	-5.6
sCAC3393	59	88	Erpin	8	8	13	29	-10.82	GCAUUUCAGUGAGUUAUAUGAUAUUUGAACUUAAAGCUGUGAAAAGUAUAUAAAAAAACAGGAGAAGUUAGAUUAAACCUUCUCCUGUUUUUU
sCAC3400	177	203	Both	8	8	10	26	-10.1	AAUUUAAUAACAACCUCAAUGUUUUGGGCACCAUUAAUGUUCUUAAGUGUUAAUAACUUAUUUUUUACGUUUUCCGGAACAUUAUAAAAUAAGUCUAGAAAUGCAUCAUUCUUACUCGUAAAAAUACCCCCAAAAAAGUAUAUCUAUAAAGUAUAUGCCUAUUAACAUAAAAAGGUGCCGAAAAGCUUAUAAUCUUUUCGGCUUUUUAAAUCAU
sCAC3463	118	150	Erpin	8	8	16	32	-8.29	CCUACCGGGGUUUGGGCGUAGCCAUUAUAUUCAUGAACUCCAAGAAAGCAGUAUGCUAGCAAAGAAAUAAAACUCAAAGCAGAGAGAAAAUUUAGACAUUCAACUAUAAAUAAAAAAUACCCCCCAAAGCAUUAAUAUCUUGGGGAGUAUUUUUU
sCAC3507	118	140	Rnamotif	8	8	6	22	-9.9	UAUGAGAUUGCUAAGUCUUUAUUUCUAGAAUUAAUAUGUAAGGUAUUGGACUGAUAUUUUAGAAUAUAGGAAAUGUAUAAGCUACUUAUUAGAAUUAAACAUUGAUUUGGCUCAAUGGGGAUAGAGAAAGCUCUAUCUCUUUUUU
sCA_P110	108	136	Erpin	8	8	12	28	-12.2	UAAUAUUAAGCUAAUUUUUGCACAUUUUUCUUAUUUUUAUCUCCCUAAAGUCCCAGCAUUUAUGUAAAGUAUCUUGGUUAAAACAUAAAUUAAUAUAUAGCAAAAAAGCAAACCCACGGCCAUUGUGGGGUUUGCUUUUAA
sCA_P103	22	45	Both	8	8	7	23	-10.9	CACUUUUGAAGAUUAUUAUAAGGUGUAUCAACUAUUGGUACGCCUUUUCU
sCA_P18	218	249	Erpin	8	8	15	31	-6.53	UAGCUUUAGAAAUAAUAAUGUGGUAUAAUUUUACAGUACAGUUUCAUAGUAAUUUGAAAAACUUUAGUUGAAUGUGGGCUACUGGUAUCACCUAUCCCUUUCAAGGGAGGUGAUAUGCAUGAGUAAUGAUGUUCUAACAUUGCUAUUUCAAGGCGGAUUGUUCUUGAUAUCACUAUUGACUCUGAUAGUGUUACUUAUAGAAAAAAUCUCAAAAAAAUAGUAGCCCCACGCGCAAUUGGUUGCUACUAUUUUUUAUAUUAUUAAAUAGUGAUAUCAGUUGCUCACAACUGAAAUUGUACACAAUAGGGUGUUACAGCACCC
sCA_P18.1	38	58	Both	8	8	4	20	-10.4	UUGAUAUAAUAUAAAUAUAAGAUACAAAAAAUAACAAUAGGGUGCUGUAACACCCUAUUGUGU
sCAC111	51	77	Both	8	8	10	26	-15.4	AAAAGCGUCAACUAUAGUUAAUAUGUUUAGAAGUAAUUAAUAAGGGAUACCCCCAUGCUAUGAAUUUAGCAUGGGGGUAUUUUG
sCAC1128	96	126	Erpin	8	8	14	30	-13.44	UAGAUAGAAAUAUGAUAUUUUAUAAUAAAUGAUUUAAGAAUCGUAUAACCGGCGGAAGUGGAAUAACCACAGGGAGUACGAUUUUAAAAAGCCGACCGCCUGGGCAAAAAGAAAUGUCCAGGUGGUUUUU
sCAC1132	189	211	Both	8	8	6	22	-13.6	AAUUCAUAUUGACAUUUAAAUAUAUACUAACUAUAAUAUUAAAUAAAGAAAUUAAUAAAUUAGUGCACUUAUCAAGAGAGGUGGAGGGACCGGCCCUGUGAAGCCCAGCAACCUGUAUAUGUUAAUUAUACAAGGUGCUAAUUCCUGCAGCGCUAGCUGAGAGAUGAGAAUAUAAAUCGAGCUUUUAGAGCCAGAGUUUAUUCUCUGGCUCUUAUU
sCAC1192	239	263	Both	8	8	8	24	-10.6	UAAUAUUUAAUUGUAAAGUAUAAUAAAUGUUGUUAUAAUAUAUAAUAAUAAUAUAAAAAUCUAUGAAGUGGAAAGUAGCAUGUCGAUUUUUUAAGCGAGCUGAUAUUUUGGUGAAAGUUCAGUAUUAAGACAUAUGUGAAAUAGAGCCAUGGAGAUGAAUUAUCCGCUUAACGCGUUAAAAUUUUUAAGGUGGACUUUUAUUAAUAAGGUCAAUCAGAGUGGUACCGCGAAAUAUAAUCGUCUCUGCAGUUAUGUAGAGGCGUUUUU
sCAC1377	237	261	Both	8	8	8	24	-13.1	UAUAUGUUAUAAUAAACUUAAGUAAACGUAUUAAUGCUUUAUAAAUCAAAUAUCUUCUAGAGUAUACGCCAAGCUCUUAUCUUGAACCUACAGUUUAAAAACGGGAGUUCAAUAUAUAAAUAUGGAUAUGGAUUUCUUAUGUUUUAAGAAAAGAUAGAAGUAUUUUUGCGAGCACCCACCUAUCAUUAGAUAGGUGUCAAUGAAAGAGCAGCGGUAUUUUGGAUAUAUAUGUGUGAGAAGAGAGGUGGAUGCCUCUCUUCUUUGU
sCAC1449	158	173	Rnamotif	6	6	3	15	-8.4	GGAGUGGCCCGCUCUGCUUCCGGGUAGCAUCGCUUGAAUCUUAUGGUAACAUAAGGUCUAGAUAGAUGAUUGUCGAAUACAGAACUCGGCUUACAGGUUUAGUCGUCCAUUGAAAACACUAGGUUUCGUGCUUAGUG
sCAC1594	496	515	Both	8	8	3	19	-9.4	AGAAGAUAUAAAUAAGUAUAUUAAAUAUUACAAUGUAACUUCUUCUAAUUAUAUUUAAUCAAUUAAAAGAAGUUACUGAGAAAGAAAUUUUGGUAAGUCGUACGCUGAGUUAGCUAUUACUUAUGAAAGAAGAUUCACUGAAUAAAAAAUUCAAUUAAGACCGUUAAUUAUAAAAUUUUGAUUUGAUUCAUCACAGAAAUCAAAAGAUUGCUUUGGAAGUUGAAUAUAAUUUUGUUUUUUCGCAAAGUUCUUCAGUGUUGAAAAAAUUUAAAAUUCAUGUAUAAUGUAAAUAUACUAAAAUAUAAAUAUGAAAAAUAUAAAUGUAAAGGUGUUGUAAAUAUGCGCAAAGAGGUAGUUUUUAAUUAAACUAACUGAAUAAGGAUUAUUUUAAAAAGUAUG…
sCAC1595	41	62	Erpin	8	8	5	21	-10.4	UAUAUCAUAUCUAUAAAUGUAGCAAAAAUAGACCCAAAAAAACCGUGUCUAGAACACGGU
sCAC1684	27	53	Erpin	8	8	10	26	-8.3	UUCAGAAGAUAAUAAGUCUUUUAUAAACCCUAUAAGUUAAUUCUUAUAGGGUUUUU
sCAC1827	202	228	Rnamotif	8	8	10	26	-9.2	AUUGACAUAUGCAGAUUUAUCUUUUAUAAUAUGUGUUAGUUAUAUUAGAGUGAUGAUGAGAAUUAGUAAAAUCAAUUUGCAUAUAAAGAGAAGAAGUGGUUGGUGAAAACUUCCUAUGUAAUGAUUUGAAGCUAUCUCUGAACUUUUUUAAGAGAGACACUUUAUUUUAGUGUAAUUAGGGUGGUACCGCGGAAUUAUAGCUUUCGUCCCUUUGUUUAGGGAUGAAGGCUUUUU
sCAC1827	209	229	Rnamotif	8	8	4	20	-5.7	AUUGACAUAUGCAGAUUUAUCUUUUAUAAUAUGUGUUAGUUAUAUUAGAGUGAUGAUGAGAAUUAGUAAAAUCAAUUUGCAUAUAAAGAGAAGAAGUGGUUGGUGAAAACUUCCUAUGUAAUGAUUUGAAGCUAUCUCUGAACUUUUUUAAGAGAGACACUUUAUUUUAGUGUAAUUAGGGUGGUACCGCGGAAUUAUAGCUUUCGUCCCUUUGUUUAGGGAUGAAGGCUUUUU
sCAC1922	35	70	Erpin	8	8	19	35	-5.51	CUUAUUAAUCAAAUUAUAUUUAGAGAACUAAAAAACUAUCUAUAGUGACUUUUUGUUUCUAUAGAUAGUUUUUUAUACCAUCCUAGUAUAGCUUAUGAAUCUAUCUAUAAGAAUAAUGAUAUAAAAAAAUGUCAAAUUAUAAGCUUAUGUUUAAUGAUGCUAUGAGGUAUAUUUAAUAACUUUUUACACUAAAAAUGUAUUAAAUAUACUUUUA
sCAC1933	34	60	Both	8	8	10	26	-9.8	UAAUAAAAUUGGCCUACUUUCUUUAAGUUAAAAGCUGUUUGUAAAUUACUACAAGCGGCUUUUU
sCAC1977	195	218	Rnamotif	8	8	7	23	-7.1	ACAAUUAAAAAGAAUUGUACUAUAGUAUAAUUACUAUUUAGUGAUAAAAUUUCAUAUUAUUUCUUAUCAAGAAGGUGGAGGGACUGGCCCUAUGAAGCCUGACAACCGGCAAAUGUACGGUGUUAAUUCCUGCAAAACUUAUUUGUUUUGAAAGAUAAGAAAACAGCUUAUUAAUUAAUGAGUAUGUUAAUAAUCCGUUUUUCUUAUUGGAAAAUGGAUUUUU
sCAC2470	257	279	Rnamotif	8	8	6	22	-14.5	GUAUUGAAAAAAGAUUUUUAUAUGUUAUAAUAAAAGUCAAUAUUAAUAAUAAAAACAUUGAAAGAGAGAGUAAAUAUAAUGAGACUUUAAGAGAGAAAAGGUUAAUGGCUGGAAGCCUUUUUAAGUUUGAGUUAUAUUGAAGUUCACUCUGGAGUUCCAUUUGCGAAAUGUGAGUCUUACAAAUUAGUAAAUGGCGGUUACAUAUCGUUAAAAUUUUGAGUGGGUUAUCCAAUUUGGGUGGUACCGCGGAAAUUCUCCGUCCCUUUUAUUAGGGGCGGUUUUUA
sCAC2472	100	117	Rnamotif	6	6	5	17	-9.7	UAAUUUAUUAAGUAUUGAAGAAGAAACUUGCCGUUUCUCACCUUACAGCAAAGCUAGUAAGGUUAAAGAUAUGCAGCUUAUUUUGCUAUGUAUAUUUGAGACGGUGAAUAACCGUCUUUUUU
sCAC2709	186	214	Erpin	8	8	12	28	-7.84	AAAUAUAUUAUAUUUCAUUAUAUCAUUUUGUCAAAUUUCGACGAGAUUUGACAAAAUGAUAUAAUGAGUAUAUAAUAUAACUGUUCGGUGAAUCUAUUCAUUGAAUUGCCAUAUAGAUAUAUAUAAUUAAAAACAUAGAAGAUUGAAAGUGGAUUGAGAAAAUAGUUUAAUAUGUAAACAUAAAAAGAACCGUACUUAAUUUGAGUCGGUUCUUUUUAUGUUGAGUUUAAAAUAUAAUAAAUAGCUAAGUUUUCUACUACAUCUGCAUUAUUUAAAACUGCUACAAUAGGUAUUGUCAAAAGUUUGAAAACUAAAAAAUUAUGGAAAAGAGCUUGUAUUAAAAGAGCUCU
sCAC2745	116	138	Both	8	8	6	22	-14.8	GAAUAUAAUAAAGGAAAUUGGGUAUUAUAUAAAAUGUAAGUGGAGAAAUAAUUCUCCAUUUAGUAUAAGAUAAGGGCUUAGGCUUUUGUUUUAUGCUAAACCCCCCAUCCCCCUUGGGAUCGCCAAACUGCGGUCCCAUUUUUU
sCAC2760	232	255	Both	8	8	7	23	-11.6	GUAGUAUUUAUUAAAGUAAGUUAAAAAUUUAAUAUACCUUUAAUGAUUGGUCCAGAGAGGCUAAGAAGGAUUAAAAGUUUUGUUUUAUGGAGAGUAUUAUAGUCUUUUGCGUCUGGCAAAAGACUUUUUAUUUUUCAAAGAGAAUUUAUUAAAUGUAAUAUUUAACCAACAAGAGGUUAAGUAUAUAUUUAUGAUAUAGCUAAAAUGUAAUUAGAGUAUUUUAGCAAAAAACCUUCUGUCUUAAAGGCGGAAGGUUUUUU
sCAC2773	27	50	Rnamotif	8	8	7	23	-9.2	UAAAAACUCUUUAUAGUAAGAAAGAUGAUUUCUGUGUUAAUCAGAAGUCAUCUUUUUU
sCAC2972	169	192	Both	8	8	7	23	-12.6	UAAUUAUGAUAUAUAAUAUAAAAAAAUAAAGAAUGAUCUUCAGGGCAGGGUGAAAUUCCCUACCGGCGGUAUAGCCCGCGAGCCUUUUUAGGUAUGAUCCGGUUUGAUUCCGGAGCCGACAGUAAAGUCUGGAUGAAAGAAGAUAUAUAGCAUUAUUUUGAUAUGUAUGCCCUGACGUUUUUCGUUGGGGCUUUUUU
sCAC3006	13	48	Erpin	8	8	19	35	-7.71	AUUGUUAAAAAUAACUCUGUAGAAUUAUAAAUUAGUUCUACAGAGUUAUUUUUU
sCAC306	332	363	Erpin	8	8	15	31	-12.26	UAAUCAUACAAUAACAAAACGAUUGAUUUAACAAUAAUCUGCACUAUAUGUUUACUUUUUUAAUAAAAUGUAGUACUAUAUAGACAAUUAAAUUAGAUAUAUUGCUAUGAACAGAAAUAUUAAGAAUCAAAUAAACUUCCAGAGAGUCGGGAUUGCUGGGAACCGAUAGUUUUUAGAUUUUGAACUCAUCUGUGAGCAGUCGCCUGAAGUUACUGUAGGGUAGAACGGAAUUCCACCGUUAUAUGGAUAGAUAGUACGAACCAUUUAUAGUGGAGUGCUAUUGAAAAAGUGAACUUUAAGUUAAGUUAAAUAGAGUGGUACCGCGAGUAAACCUCGUCUCUUUCGUAUUGAUGGAGACGAGGUUUUU
sCAC3117	279	307	Both	8	8	12	28	-13.9	UUAUAAUAUAAUCAUUAUUGAAUAUGAGUUUUAUAAAAUUGCAGUGAAGGAAAGAGUAAAUUUAAUUAAGUUUUCAGAGAGCCGGGCGUCAAGCUGUGAACCGGUAACGAGAUUAAGUUGAAGAACAUUCCGGAGUAGUUAACCAAAAUCGUUUUGAAAGUAGGCUUAAACGGAUGUCCACCGUUAAAGGGAAUAGGUAUCGAUGUCUAUAAUAUGGCAUUCGUACUGAUUAAGUUAGCAAUUUUUUUGCUAAAUAGGGUGGCACCGCGUUAUAUAAUCGCCCCUAUACCAUUUGGUAUAGGGGCGAUUUUUU
sCAC3130	260	296	Erpin	8	8	20	36	-10.05	GGUUAUGUACUAACAUAAUAUUCAAAAGCAUUGAUGGGAAGAGUAGUAAGUUAAGGUUUUUAAAGAGAGCUGAUGUUUGGUGAGAUUCAGCAUUGCCAAGAUUUAUGAAUAUGGCCCCUGAGCUUAAUAUUUGAAGAAUAGUAGGAUAUUACGUAAGCAGGCGUUACACUGCAGGGUGAUAAAUAACUGUAAGUUAGAGUCACUUGUUGAGAUUUUCAUUGUGAGAUGAAAGUGAAUUAGAGUGGUAAAGCGAAAUCACGCCUCUAAAUAAAGGAUUAACCCUUUGUUUAGAGGCUUUUAU
sCAC3250	37	63	Rnamotif	8	8	10	26	-11.2	UUUGUAGUGUUUCAAAAGUUGUGGGAAAUGUUAAAAGGAUGUUGUUAUCACUAGCAGCAUCCUUUUAUUUAAUUAAAUAGGUAUAACUUAAUAUUUUUCAGGGGAGCUUGUUUUCAGGCUGAGAGGAAGUAAUUGAACUUCGAUCCAUAUACCUGAUUUGGAUAAUGCCAACGUAGGAAAUAGGUUACUUGAUUUACUGGAGAGAAUGCCAAAGGGUAUUCUCUUUUUU
sCAC3250	202	224	Rnamotif	8	8	6	22	-11.3
sCAC3299	291	324	Erpin	8	8	17	33	-10.13	AUGUUGACACUAUAUUCUGAAUAUUAUAUAAUUACAUUACAAUUUAGUUGAUACAAGUCUGUGAAUAGAAGUAGUAGCUAUUAAGAAAUUGGUUAAAGCGAGUCGGGUUAGUGUGAGCCGGUACCGUAGCUUGUAGUGAAUGGAUCUAUGAGACGAUGCUGUGAAAGAGGUAUUCAGUAGUAGCAUUCGGAAAGUCUACCGUUAAAAGGACAGGAUAUCGAAAUUGUAAUUUCCGUAUCUGUAAAAGAUGAUCUAUUUAUUUACUUAGAUUAAAAUGGGUGGCACCACGGACCACUUCGUCCCAUACAAAGGAACGAAGUGGUCUUUUUG
sCAC3338	346	389	Erpin	8	8	27	43	-6.73	UUUAAAUAGAAUAAAUUCUAUUCAAAAGAAUUGCUGGUUCUUUAAUUCUCUGUUUAAUUUUAAAAGUUCAAUUGUUCGCUGCACUCAGACAGCUUAAUUAUAAUAACAUCUACAUUUAAUCUUGUCAACUACUUUUUUCGUUUUUAAGAUUGAAUGUUGUCGCUUAGUGCGGCGACAUGUAAUAUAAUAUCACAUAGUGUAUUAUAUACUUUUAUUAUUAACAUCAUUUAAGAUAAAUAUACCUCUUUCUCUCUGUUUUUUUACAUUAUACUCAAUAUUUCUUAUAUUGAUACUCAAGGAGUAGUUUAUGACAUAAUUUUGAAAAUAAGACCCUAAAACGACAAAACAAGGUAUACUAAAAAACAAAUAUAAACUUAGUAUGCCUUGUUUUUACCUUCU…
sCAC3435	109	146	Erpin	8	8	21	37	-7.1	UUAAGAAUAUUUAUUAUCAGUAUUAGGUUUGACCUCCAAAUCAAACUACUAUCGUUAGCUUAGUAUUUUAACUCAAAACAAUUUAAUUUAACACGUAAUCUUAAGAAAACAGUUCAAAGCUUUAUUAAAUAAGGCACUGAACUGUUUUU
sCAC3538	18	51	Erpin	8	8	17	33	-10.83	AAAAUAACAUAAAAAAUAGGCAUAGAAUGUCAUGUUGAUAUUCUAUGCCUAUUUUUU
sCAC3651	243	265	Both	8	8	6	22	-16.5	UACUAAAAAAAUAAGUGAAUAACUGAGGUAGAGGCGCAAAAUUUAAGAGUAGAACUGUGGAGACAAGCACUAUGAAGCAGUUUAAAAGGAAAUUUUGCCGAAGCGUAUAGCUAAUGCUUUAAUGCUGUACUGCUGGGUUUGUAUAAAAUAUGUGCAAAACUGUCACAAAGUAUAAUUGUGGAGAACUAUCAUUGGUGUGGAAUUAACAACGUAUAUUUGUUUUAUUAAAUAUGUGUUUUAAUGCCCUGAGUGUAGUCUCAGGGCGUUUUUU
sCAC3713	16	50	Erpin	8	8	18	34	-11.17	AUAUAUUAUUAAGAAUGAGGGAUCACCAGAUUGUGAAGGUGAUCCCUCAUUUUUG
sCAC3723	82	99	Rnamotif	7	7	3	17	-9	AGUUAGGGAUAUAGAAUCAAUAGAGCUUAACAUCAAUGAUAAUUUAAUAAUGUAUCUAAUGGAGGAGAAGCAAGUCCAGACGAAGGAGGUUCUCCUUCUUUUAU
sCAC3786	480	513	Erpin	8	8	17	33	-7.53	AAUUACCAGCAUUAUAUGUUAAAAAUAUAUAAAUCAAUACAUGAUGUGUAAACAUUAAAUAUCAAGGCAUUUAUUUAUACAAUUGUUAAAAAAAUAUUGACUUUGUUGAUAAAUUAAUAUAAUAUAGUAAAUGUAAGUGCUAGCAAAUUACAUCAGAGAUAUAACAAAACUUUUCACUAAAGGGUUAAUGCUUACAAUACAUAGUAGGCAGGGAUUAGUUAAUUUAUUAAAAUUAUUGGGAAUGUUUAUUUAAUUGAUAUAAAGGUUAUUUUGCUAAUAUUAAAAUAAUCUAAGCAAGUAAAAAUAUUAGUUGUAGACAUGGUGGAAUCACCAAUGUGGUUUGCCACAGAAAAAAUGCGAACAAGCUUUUUAUAACUUUUCGGGGAAAAUAUUAGUUAU…
sCAC3821	313	342	Erpin	8	8	13	29	-11.62	CAUAAAUAAUAUAUUAAAAAUUCACGAUUAUAAAUUUAUUGACAACAUUAAAAAAUCUUGUUACAAUUAAUGUAAUUUAAGAGUAAAUCCUUUGAUAAGGAAGAGUAGCCAUAGAAUUUAGUUAAAGAGAGCUGAGGGUGGUGUGAUCUCAGUACAAUAAUUGUUGGUGAAUGGACCUUUUAGGAGUAAAUCGAAAUCCAAACGGAGAGUAGUGGUUAACGUUUGCCGUACGUUAUAACGGAUAGAGUAUGUUAGUACUUGAAAUAAGCGAUGCUUUUUUAAGCAUAAUUUAGGUGGUACCGCGGAAGUAUCUCCGUCCUAAUUAAUAAGAUUAGGGCGGAGUUUUU
sCAC3825	51	69	Rnamotif	6	6	6	18	-7.6	AAUAAGACAGUUCGCAAUCCAUCCUGUCUAUAAACAAAACCAGGGCAAUAUCUACCGGGUGAGGUAGGUUUUUUUGUUUAUAGGGCGGAUUACGCCCUUUUU
sCAC3825	83	98	Rnamotif	5	5	5	15	-10.6
sCAC3850	458	478	Rnamotif	7	7	6	20	-10.7	UAUUCACUCCUAAUUAAUUUAUACUAUAUUACAAUUUUAUAAAAAAAAUUCAAAAUAUCAAGGUACAAAUUUUCAUUAUAUGGGAACUAUUAUGAAAAAACGUAGAAAAAUUAAUAAAAUUUAUAAAUUUUUUUAAAUUAAGUUCAAUUGAAUGUUAAAAUAAGUAAGGAAUUUAAUAAAAACAGUAUAUGCAUAUAUAAGAAUAAUAUGGCAAAAAUAAAAAUGUGUAUAUUUCCCGUUGGAAAACAUUUUCAUAAGUGUAAAAGCUUAUAUUUUUACAAUAAGUUAACAAAAUUUCCUUGUAAAAUAGAGAUCUCAUAUGUAUAAUUAAAGUAUAUUUGUAAAGGGGAGGUCGUUAAUAUGAAAAGUUUUCAUUUUAAAAAUAGAAUUAAAUUAGAA…
sCAC646	315	348	Erpin	8	8	17	33	-10.13	UAUAAAGUAUAGAACAAUAUAUUGAAAGGAUAAAAAAUAUAUGGUAUUAUAUAAUUGAGAACGAUAAUCAAUAUCGAUUAUGCUUUUUUAUUUGGAGUAACCUUUGAUAGAGGGAGGAGAUAAGUGUGAAUAAUAUUUUUUAUAUAAUUACAUUAGGAUUAGUUGAGAUUGUAAUAUCUUCCUUACUUACAUUAAAACUAUCCUUAAGAAGUGGAAGUAAUUCAAAUAUAACAUUAAUAAGUACAUCUAAUUUUAAAGCUUUUAUAUUUAUUUUUUCUUCACUUUAUUUAAUAACCAUUAUUUCUUAUAUAAAAUAGGUGGUUAAAUCCUAAAGGUUUAACCACCUAUUUUU
sCAC729	273	306	Erpin	8	8	17	33	-11.93	ACAAAUUUAAAUAUAAAUAUUAUCAUUGUAUAAUAAAUGACAUAAUAAAAUCGAUGAGAAGAAGAGUAAAUUUAAAAACAAAAUUAAAGAGAACUGUGAAUUGGUGAAAGUGCAGUAUUUAUGAUUAAAUUGAAUGGGUCUUUGAGAUUUGAAGUGAAAGUAUAUAAUUUAUAUUAUUAAUUUCAAACGUAAACCGCGUUAAGGAAGAAAAGAUUACAUUAUUUUGAGGGGAGUUAUGCUCCUGAAAAUAGGUGGUACCGCGUGAAAUAUACACGCCCUAUAGAAUUUUUGGUUCUUUAGGGCGUUUUU
sCAC754	248	275	Both	8	8	11	27	-10.1	UUUUAUUUUAUCUUGACAAUAAAUUUUAGUUAUUUUAUAAUUGUUUUAAUUAUAUUAUUUGAAUAUUUAAAAGCUUUGAACAAGAGUAGUAAUAUUUAUUUAUUUUAAGAGAGCUGUUGCUUGGUGAGAAACAGUAUUAAAAAAUAUGAACUCGCUUGGGAGCUUAUUUGCAGAAAAGCAAAUACGGUAAAUCCGUUAAUUUUUUAAGUGAGGUAUUUCCUAACUUGAGUGGUACCGCGGAAGUAAUGCUUUCGUCUCAAUCUGAGACGAAAGCUUUUUU
sCAC762	16	59	Erpin	8	8	27	43	-7.73	AAAAAAUAAAAUAUAGAACCAUAUAUUCUAAUCAUUAUAGAUUACGAAUGUAUGGUUCUUUUU
sCAC794	260	284	Rnamotif	8	8	8	24	-9.9	ACAAAAACUAAAUAAUGUAUAUAAUAAAAUUAGAAUUAAUUCUUACUAAAAUAGUCAGAAAUGCUUUGAUAAAGUAAAGUAGUAUAGUGAAAGUUUUAAGAGAGGGAAUGUUAGCUGAAAAAUUCCUAAAUGGAAGCUGUAUGAAGUGCGCUUUGGAGUACAUCAUUUGAAGUAUGAGUAGGAUGAUGCGGUAAUACCCGUUAUAGUAUGGAGCAUUAUAUGUGCUUUUGUUUUAGAGUGGAAUAGCGAGUAAGUAUGACUUCGUCUCUAGUGAGAGACGGGGUCUUUUU
sCAC834	276	296	Both	8	8	4	20	-14.7	UAAAAAUAAAGGAUAACGAAAAUAAUUUAGCUUUAGCUGCGUAGUCAGCUAACGUCAGCCUGAGAGUCCCGCGACUCAGAGUCUGGCGUCGACAGCGGGGAACCGAGCCUUACAAAGCUUUGAGUAAGGAACGGAAUUUAUGAAGCUACUGAAGUGAAAAGCUUGUUUGUAGGCGUUUCAUGGAGGGAAUGUUAAAAUACAAACUGCACUCGGAGAUGCUUAAAUGAAACCAUUUUCGGACAGGGGUUCGAUUCCCCUCGCCUCCACUAUGAAAACCCUCGACGGAUGUCGAGGGUUUUU
